# Supplementary material for: Expression Pattern of AIFM3, VGLL4, and WNT4 in Patients with Different Stages of Colorectal Cancer
Source: Cancers (Basel). 2025 Jan 7;17(2):166. doi: 10.3390/cancers17020166 (PMC11763972; doi:10.3390/cancers17020166)
Supplement: Supplementary file 1 [file cancers-17-00166-s001.zip]

Archive with 1 entries (1 files):
- cancers-3366172-supplementary.docx
